# Supplementary material for: IGF-1 and IGFBP-1 as Possible Predictors of Response to Lifestyle Intervention—Results from Randomized Controlled Trials
Source: Int J Mol Sci. 2024 Jun 10;25(12):6400. doi: 10.3390/ijms25126400 (PMC11203659; doi:10.3390/ijms25126400)
Supplement: Supplementary file 1 [file ijms-25-06400-s001.zip]

Archive with 1 entries (1 files):
- ijms-3009414-supplementary.pdf
